# Supplementary material for: Premenstrual disorders and risk of cardiovascular diseases
Source: Nat Cardiovasc Res. 2025 Jul 11;4(8):1001–10. doi: 10.1038/s44161-025-00684-4 (PMC12343293; doi:10.1038/s44161-025-00684-4)
Supplement: Supplementary file 2 — International Classification of Diseases and Anatomical Therapeutic Chemical codes used in the present study. [file 44161_2025_684_MOESM2_ESM.xlsx]

## Sheet: Supplementary Table 1
Diagnosis	Source	Type	Code
Premenstrual disorders	NPR	ICD-9 and ICD-10	N943, 625E
	Primary cares registers in Region Stockholm, Skåne, Uppsala, Västra Götaland, and Värmland	ICD-9	N943
	PDR	ATC	N06AB, N06AX, N06AA, G02B, G03A
			With key words including "PMS", "PREMENSTRUELLT SYNDROM", "PREMENSTRUELLT DYSFORSIKT SYNDROM", "PREMENSTRUELLT DYSFORI", "PMD", "PMDD", "PMDS", "MENS" (for ansitdepressants only)
Any cardiovascular disease	NPR, CDR, primary cares registers in Region Stockholm, Skåne, Uppsala, Västra Götaland, and Värmland	ICD-9 and ICD-10	390-438, 440,444,445, I00-I70, I730, I74- I75
Hypertensive diseases
Essential hypertension			401, I10
Other hypertensive disease			402-405, I11- I16, I674
Ischemic heart disease			410-414, I20-I25
Cerebrovascular disease
Subarachnoid hemorrhage			430, I60
Hemorrhagic stroke			431-432, I61-I62
Ischemic stroke			433, 434, I63
Other cerebrovascular disease			436-438, I65-I69, I674
Emboli and thrombosis			415, 444-445, I26, I74-I75
Heart failure			428; I50
Arrhythmia			427 (excl.427F); I47-I49
Conduction disorder			426; I44-I45
Perinatal depression	NPD, and primary cares registers in Region Stockholm, Skåne, Uppsala, Västra Götaland, and Värmland	ICD-9 and ICD-10	311, 300E, F32, F33, F34, F38, F39, F530 which are diagnosed between one year before pregnancy and one year after
	PDR	ATC	N06, which was prescribed between one year before pregnancy and one year after
Bilateral oophorectomy	NPR	ICD-9 and ICD-10 procedure code	LAE20, LAE21, LAF10, LAF11, LAF20, 7021, 7031,
Hysterectomy	NPR	ICD-9 and ICD-10 procedure code	LCH20, LCB00, LCB01, LCC10, LCC11, LCC20, LCD, LCE, 7200, 7211, 7220, 7221, 7222, 7223, 7250, 7251, 7252, 7260, 7262, 7263, 7890
Psychiatric disorders	NPR	ICD-9 and ICD-10	291-319, F10-F99
Use of hormone replacement therapy	PDR	ATC	G03C, G03F
Use of hormonal contraceptives	PDR	ATC	G03AA, G03AB, G03AC, G02BB, G02BA
Type 2 diabetes	NPR, primary cares registers in Region Stockholm, Skåne, Uppsala, Västra Götaland, and Värmland	ICD-9 and ICD-10	250, E11
Asthma			J45-J46; 493
Menstrual disorder (including excessive menstruation, irregular menses, dysmenorrhea)			N92, N94 (except N943), 626C, 626E, 626G, 625D
Polycystic ovary syndrome			256E, E282
Dyslipidemia			E78, 272
Autoimmune disease
Disease of endocrine system
Type I Diabetes mellitus			250, E10
Autoimmune thyroid disease			242A, 242X, 244W, 244X, 245C, 245W, E03.5, E03.9, E05.0, E05.5, E05.9, E06.3, E06.5
Addison’s disease			255E, E27.1, E27.2
Autoimmune polyglandular syndrome			258B, E31.0
Inflammatory arthritis
Reactive arthritis (Reiter’s syndrome)			099D, 711A, M02.3, M02.8, M02.9
Rheumatoid arthritis			714A-D, 719D, M05, M06, M08.0, M08.1, M08.2, M08.3, M08.4
Ankylosing spondylitis			720A, M45
Vasculitis
Polyarteritis nodosa and related condition (Incl. Kawasaki, Churg-Strauss syndrome, etc.)			446A, 446B, M30
Thrombotic microangiopathy			446G, M31.1
Granulomatosis with polyangiitis (Wegeners’s granulomatosis)			446E, M31.3
Microscopic polyangiitis			M31.7
Henoch-Schönlein purpura			287A, D69.0
Giant cell arteritis/ Polymyalgia rheumatica			446F, 725, M35.3, M31.5, M31.6
Connective tissue disorders
Systemic lupus erythematosus			710A, M32
Polymyositis/dermatomyositis			710E, 710D, M33.0, M33.1, M33.2, M33.9
Systematic sclerosis (scleroderma)			710B, M34
Sjögren’s syndrome			710C, M35.0
Mixed connective tissue disease			710X, 710W, M35.1
Behcet’s syndrome			136B, M35.2
Disease of skin system
Pemphigus vulgaris			694E, L10.0
Bullous pemphigoid			694F, L12
Dermatitis herpetiformis			694A, L13.0
Psoriasis			694A, 696B, L40
Alopecia areata			704A, L64
Vitiligo			709A, L80
Hematological diseases
Pernicious anemia			281A, D51.0
Autoimmune hemolytic anemia			283A, D59.0, D59.1
Idiopathic thrombocytopenic purpura			287D, D69.3
Disease of nervous system
Encephalitis, myelitis, and encephalomyelitis			G04
Anti-NMDA receptor encephalitis			G13.1
Multiple sclerosis			340, G35
Neuromyelitis optica and ADEM			341A, G36
Guillain-Barré syndrome			357A, G61.0, G61.1, G61.8, G61.9
Myasthenia gravis			358A, G70.0
Disease of the digestive system
Primary biliary cirrhosis			571G, K74.3
Crohn’s disease			555, K50
Ulcerative colitis			556, K51
Celiac disease			579A, K90.0
Others
Acute rheumatic fever and chorea			390-392, I00, I01.0, I01.1, I01.2, I01.8, I01.9, I02.0, I02.9
Sarcoidosis			135, D86
IgA nephropaty			580,582, N00, N01, N03, N05
ATC, Anatomical Therapeutic Chemical; CDR, Cause of Death Register; ICD, International Classification of Diseases; NPR, National Patient Registry; PDR, Prescribed Drug Register.
